# Supplementary material for: Semi-Targeted Profiling of Bile Acids by High-Resolution Mass Spectrometry in a Rat Model of Drug-Induced Liver Injury
Source: Int J Mol Sci. 2023 Jan 27;24(3):2489. doi: 10.3390/ijms24032489 (PMC9917070; doi:10.3390/ijms24032489)
Supplement: Supplementary file 1 [file ijms-24-02489-s001.zip]

Archive with 1 entries (1 files):
- ijms-2167775-supplementary.pdf
